# Supplementary material for: Chronic Partial Sleep Deprivation Increased the Incidence of Atrial Fibrillation by Promoting Pulmonary Vein and Atrial Arrhythmogenesis in a Rodent Model
Source: Int J Mol Sci. 2024 Jul 11;25(14):7619. doi: 10.3390/ijms25147619 (PMC11277294; doi:10.3390/ijms25147619)
Supplement: Supplementary file 1 [file ijms-25-07619-s001.zip]

Archive with 1 entries (1 files):
- ijms-3074455-supplementary.pdf
